# Supplementary material for: Impact of Serotonin Transporter Absence on Brain Insulin Receptor Expression, Plasma Metabolome Changes, and ADHD-like Behavior in Mice fed a Western Diet
Source: Biomolecules. 2024 Jul 23;14(8):884. doi: 10.3390/biom14080884 (PMC11351952; doi:10.3390/biom14080884)
Supplement: Supplementary file 1 [file biomolecules-14-00884-s001.zip]

Archive with 1 entries (1 files):
- biomolecules-3067877-supplementary.pdf
